# Supplementary material for: Does Cell-Type-Specific Silencing of Monoamine Oxidase B Interfere with the Development of Right Ventricle (RV) Hypertrophy or Right Ventricle Failure in Pulmonary Hypertension?
Source: Int J Mol Sci. 2024 Jun 5;25(11):6212. doi: 10.3390/ijms25116212 (PMC11172614; doi:10.3390/ijms25116212)
Supplement: Supplementary file 1 [file ijms-25-06212-s001.zip]

Archive with 1 entries (1 files):
- ijms-2991638-supplementary.pdf
